# Supplementary material for: 3D ZnO/Activated Carbon Alginate Beads for the Removal of Antibiotic-Resistant Bacteria and Antibiotic Resistance Genes
Source: Polymers (Basel). 2023 May 7;15(9):2215. doi: 10.3390/polym15092215 (PMC10180892; doi:10.3390/polym15092215)
Supplement: Supplementary file 1 [file polymers-15-02215-s001.zip]

Archive with 1 entries (1 files):
- polymers-2388326-supplementary.pdf
